# Supplementary material for: Six addiction components of problematic social media use in relation to depression, anxiety, and stress symptoms: a latent profile analysis and network analysis
Source: BMC Psychiatry. 2023 May 8;23:321. doi: 10.1186/s12888-023-04837-2 (PMC10166459; doi:10.1186/s12888-023-04837-2)
Supplement: Supplementary file 2 — Additional file 2: Supplementary Table 1. Correlation matrix of BSMAS and DASS-21 items. [file 12888_2023_4837_MOESM2_ESM.xlsx]

## Sheet: Table S1
Supplementary Table 1 Correlation matrix of BSMAS and DASS-21 items
	PSMU1	PSMU2	PSMU3	PSMU4	PSMU5	PSMU6	DASS-1	DASS-6	DASS-8	DASS-11	DASS-12	DASS-14	DASS-18	DASS-2	DASS-4	DASS-7	DASS-9	DASS-15	DASS-19	DASS-20	DASS-3	DASS-5	DASS-10	DASS-13	DASS-16	DASS-17	DASS-21
PSMU1	0	0.344	0.134	0.045	0.081	0.021	0	0	0.012	0.006	0	0	0	0	0	0	0.017	0	0	0	0	0	0	0.005	-0.002	0	0
PSMU2	0.344	0	0.128	0.07	0.146	0	0	0	0.023	0	0	0	0	0.006	-0.01	-0.024	0.016	0	0	-0.002	0	0	0	0	0	-0.003	-0.026
PSMU3	0.134	0.128	0	0.133	0.1	0.132	0.025	0	0	0	0	0	-0.019	0.021	0.004	0.014	0	0.023	0	0	0.026	0.008	0.013	0.006	0	0.047	0
PSMU4	0.045	0.07	0.133	0	0.128	0.16	0.029	0.012	0	0	0	0	0	0.004	0.011	0.007	0	0.009	0	0	0	0	0	0	0	0	0
PSMU5	0.081	0.146	0.1	0.128	0	0.144	0.034	0	0	0	0	0.02	0	0.019	0.008	0.027	0	0	0.013	0	0	-0.01	0	0	0	0	0
PSMU6	0.021	0	0.132	0.16	0.144	0	0.053	0	0	0.015	0	0	0.001	0.016	0.008	0.001	0.012	0	0	0	0	0.061	0.004	0	0.009	0.026	0
DASS-1	0	0	0.025	0.029	0.034	0.053	0	0.034	0.04	0.059	0.066	0.011	0.005	0.222	0.042	0	0	0	0	0	0.146	0.12	0	0.004	0	0	0
DASS-6	0	0	0	0.012	0	0	0.034	0	0.072	0.058	0.013	0.064	0.1	0.063	0.059	0.154	0.059	0.013	0	0.065	0.05	0.191	0	0.009	0	0	0
DASS-8	0.012	0.023	0	0	0	0	0.04	0.072	0	0.021	0.148	0.053	0.065	0.065	0	0.04	0.164	0	0.042	0	0.022	0.095	0.005	0.041	0.009	-0.034	0
DASS-11	0.006	0	0	0	0	0.015	0.059	0.058	0.021	0	0.261	0.022	0.002	0.011	0	0.001	0.144	0.06	0.014	0.097	0	0.039	0.186	0.168	0	0	0
DASS-12	0	0	0	0	0	0	0.066	0.013	0.148	0.261	0	0.111	0.053	0	0	0	0.068	0.039	0.013	0	0.091	0	0.074	0.157	0.016	-0.015	0
DASS-14	0	0	0	0	0.02	0	0.011	0.064	0.053	0.022	0.111	0	0.136	0.048	0	0	0.11	0.046	0.042	0.008	0	0	0	0.074	0.059	0	0
DASS-18	0	0	-0.019	0	0	0.001	0.005	0.1	0.065	0.002	0.053	0.136	0	0	0	0	0.029	0.048	0.121	0.116	0	0	0.009	0.085	0.042	0.037	0.011
DASS-2	0	0.006	0.021	0.004	0.019	0.016	0.222	0.063	0.065	0.011	0	0.048	0	0	0.163	0.09	0.019	0.004	0.031	0.001	0.097	0	0	0	0	0	-0.013
DASS-4	0	-0.01	0.004	0.011	0.008	0.008	0.042	0.059	0	0	0	0	0	0.163	0	0.206	-0.014	0.059	0.136	0.036	0.196	0.006	0	0	0	0.058	0.006
DASS-7	0	-0.024	0.014	0.007	0.027	0.001	0	0.154	0.04	0.001	0	0	0	0.09	0.206	0	0.011	0.027	0.111	0.03	0	0.018	0	0	0	0.144	0
DASS-9	0.017	0.016	0	0	0	0.012	0	0.059	0.164	0.144	0.068	0.11	0.029	0.019	-0.014	0.011	0	0	0	0.018	0	0.098	0.113	0.023	0	0	-0.026
DASS-15	0	0	0.023	0.009	0	0	0	0.013	0	0.06	0.039	0.046	0.048	0.004	0.059	0.027	0	0	0.051	0.103	0.04	0	0	0.217	0.187	0.127	0.093
DASS-19	0	0	0	0	0.013	0	0	0	0.042	0.014	0.013	0.042	0.121	0.031	0.136	0.111	0	0.051	0	0.241	0	0	0	0	0.038	0.058	0.087
DASS-20	0	-0.002	0	0	0	0	0	0.065	0	0.097	0	0.008	0.116	0.001	0.036	0.03	0.018	0.103	0.241	0	0	0	0	0.058	0	0.131	0.142
DASS-3	0	0	0.026	0	0	0	0.146	0.05	0.022	0	0.091	0	0	0.097	0.196	0	0	0.04	0	0	0	0.023	0.06	0.036	0.118	0	0.016
DASS-5	0	0	0.008	0	-0.01	0.061	0.12	0.191	0.095	0.039	0	0	0	0	0.006	0.018	0.098	0	0	0	0.023	0	0.09	0.026	0.071	0.016	0
DASS-10	0	0	0.013	0	0	0.004	0	0	0.005	0.186	0.074	0	0.009	0	0	0	0.113	0	0	0	0.06	0.09	0	0.08	0.172	0.013	0.119
DASS-13	0.005	0	0.006	0	0	0	0.004	0.009	0.041	0.168	0.157	0.074	0.085	0	0	0	0.023	0.217	0	0.058	0.036	0.026	0.08	0	0.108	0	0.036
DASS-16	-0.002	0	0	0	0	0.009	0	0	0.009	0	0.016	0.059	0.042	0	0	0	0	0.187	0.038	0	0.118	0.071	0.172	0.108	0	0.037	0.142
DASS-17	0	-0.003	0.047	0	0	0.026	0	0	-0.034	0	-0.015	0	0.037	0	0.058	0.144	0	0.127	0.058	0.131	0	0.016	0.013	0	0.037	0	0.358
DASS-21	0	-0.026	0	0	0	0	0	0	0	0	0	0	0.011	-0.013	0.006	0	-0.026	0.093	0.087	0.142	0.016	0	0.119	0.036	0.142	0.358	0
